# Supplementary material for: Fatty Acid Fingerprints and Hyaluronic Acid in Extracellular Vesicles from Proliferating Human Fibroblast-like Synoviocytes
Source: Int J Mol Sci. 2022 May 17;23(10):5613. doi: 10.3390/ijms23105613 (PMC9146557; doi:10.3390/ijms23105613)
Supplement: Supplementary file 1 [file ijms-23-05613-s001.zip]

Archive with 1 entries (1 files):
- ijms-1669823-supplementary.pdf
